# Supplementary material for: The evidence of indirect transmission of SARS-CoV-2 reported in Guangzhou, China
Source: BMC Public Health. 2020 Aug 5;20:1202. doi: 10.1186/s12889-020-09296-y (PMC7403788; doi:10.1186/s12889-020-09296-y)
Supplement: Supplementary file 1 — Additional file 1: Table S1. The outcome of whole blood samples tested. Table S2. The outcome of throat swabs tested. [file 12889_2020_9296_MOESM1_ESM.xlsx]

## Sheet: Supplement table 1 Whole Blood
The outcome of whole blood amples tested
Number	Semple	RT-PCR
1	Whole blood	Negative
2	Whole blood	Negative
3	Whole blood	Negative
4	Whole blood	Negative
5	Whole blood	Negative
6	Whole blood	Negative
7	Whole blood	Negative
8	Whole blood	Negative
9	Whole blood	Negative
10	Whole blood	Negative
11	Whole blood	Negative
12	Whole blood	Negative
13	Whole blood	Negative
14	Whole blood	Negative
15	Whole blood	Negative
16	Whole blood	Negative
17	Whole blood	Negative
18	Whole blood	Negative
19	Whole blood	Negative
20	Whole blood	Negative
21	Whole blood	Negative
22	Whole blood	Negative
23	Whole blood	Negative
24	Whole blood	Negative
25	Whole blood	Negative
26	Whole blood	Negative
27	Whole blood	Negative
28	Whole blood	Negative
29	Whole blood	Negative
30	Whole blood	Negative
31	Whole blood	Negative
32	Whole blood	Negative
33	Whole blood	Negative
34	Whole blood	Negative
35	Whole blood	Negative
36	Whole blood	Negative
37	Whole blood	Negative
38	Whole blood	Negative
39	Whole blood	Negative
40	Whole blood	Negative
41	Whole blood	Negative
42	Whole blood	Negative
43	Whole blood	Negative
44	Whole blood	Negative
45	Whole blood	Negative
46	Whole blood	Negative
47	Whole blood	Negative
48	Whole blood	Negative
49	Whole blood	Negative
50	Whole blood	Negative
51	Whole blood	Negative
52	Whole blood	Negative
53	Whole blood	Negative
54	Whole blood	Negative
55	Whole blood	Negative
56	Whole blood	Negative
57	Whole blood	Negative
58	Whole blood	Negative
59	Whole blood	Negative
60	Whole blood	Negative
61	Whole blood	Negative
Note: Age(range,4-86,years)

## Sheet: Supplement table 2 Throat swabs
The outcome of throat swabs tested
Number	Semple	qRT-PCR
1	Throat swabs	Negative
2	Throat swabs	Negative
3	Throat swabs	Negative
4	Throat swabs	Negative
5	Throat swabs	Negative
6	Throat swabs	Negative
7	Throat swabs	Negative
8	Throat swabs	Negative
9	Throat swabs	Negative
10	Throat swabs	Negative
11	Throat swabs	Negative
12	Throat swabs	Negative
13	Throat swabs	Negative
14	Throat swabs	Negative
15	Throat swabs	Negative
16	Throat swabs	Negative
17	Throat swabs	Negative
18	Throat swabs	Negative
19	Throat swabs	Negative
20	Throat swabs	Negative
21	Throat swabs	Negative
22	Throat swabs	Negative
23	Throat swabs	Negative
24	Throat swabs	Negative
25	Throat swabs	Negative
26	Throat swabs	Negative
27	Throat swabs	Negative
28	Throat swabs	Negative
29	Throat swabs	Negative
30	Throat swabs	Negative
31	Throat swabs	Negative
32	Throat swabs	Negative
33	Throat swabs	Negative
34	Throat swabs	Negative
35	Throat swabs	Negative
36	Throat swabs	Negative
37	Throat swabs	Negative
38	Throat swabs	Negative
39	Throat swabs	Negative
40	Throat swabs	Negative
41	Throat swabs	Negative
42	Throat swabs	Negative
43	Throat swabs	Negative
44	Throat swabs	Negative
45	Throat swabs	Negative
46	Throat swabs	Negative
47	Throat swabs	Negative
48	Throat swabs	Negative
49	Throat swabs	Negative
50	Throat swabs	Negative
51	Throat swabs	Negative
52	Throat swabs	Negative
53	Throat swabs	Negative
54	Throat swabs	Negative
55	Throat swabs	Negative
56	Throat swabs	Negative
57	Throat swabs	Negative
58	Throat swabs	Negative
59	Throat swabs	Negative
60	Throat swabs	Negative
61	Throat swabs	Negative
62	Throat swabs	Negative
63	Throat swabs	Negative
64	Throat swabs	Negative
65	Throat swabs	Negative
66	Throat swabs	Negative
67	Throat swabs	Negative
68	Throat swabs	Negative
69	Throat swabs	Negative
70	Throat swabs	Negative
71	Throat swabs	Negative
72	Throat swabs	Negative
73	Throat swabs	Negative
Note: Age(range,4-86,years)
